# Supplementary material for: Molecular Characterization of HN1304M, a Cat Que Virus Isolated from Midges in China
Source: Pathogens. 2022 Sep 15;11(9):1049. doi: 10.3390/pathogens11091049 (PMC9501373; doi:10.3390/pathogens11091049)
Supplement: Supplementary file 1 [file pathogens-11-01049-s001.zip]

Archive with 1 entries (1 files):
- pathogens-1896502-supplementary.pdf
